# Supplementary material for: Identification of Potential Pathways of Morella cerifera Seedlings in Response to Alkali Stress via Transcriptomic Analysis
Source: Plants (Basel). 2022 Apr 12;11(8):1053. doi: 10.3390/plants11081053 (PMC9026155; doi:10.3390/plants11081053)
Supplement: Supplementary file 1 [file plants-11-01053-s001.zip]

Archive with 1 entries (1 files):
- plants-1623658-supplementary.pdf
